# Supplementary material for: Gluteal Muscle Fatty Atrophy: An Independent Risk Factor for Surgical Treatment in Elderly Patients Diagnosed with Type-III Fragility Fractures of the Pelvis
Source: J Clin Med. 2023 Nov 7;12(22):6966. doi: 10.3390/jcm12226966 (PMC10671837; doi:10.3390/jcm12226966)
Supplement: Supplementary file 1 [file jcm-12-06966-s001.zip]

Archive with 1 entries (1 files):
- jcm-2684184-supplementary.pdf
